# Supplementary material for: Prevalence of HHV-6 Detection Among People Living with HIV: A Systematic Review and Meta-Analysis
Source: Viruses. 2025 Apr 5;17(4):531. doi: 10.3390/v17040531 (PMC12031413; doi:10.3390/v17040531)
Supplement: Supplementary file 1 [file viruses-17-00531-s001.zip]

Archive with 1 entries (1 files):
- viruses-3511727-supplementary.pdf
